# Supplementary material for: Foundational Aspects for Incorporating Dependencies in Copula-Based Bayesian Networks Using Structured Expert Judgments, Exemplified by the Ice Sheet–Sea Level Rise Elicitation
Source: Entropy (Basel). 2024 Nov 5;26(11):949. doi: 10.3390/e26110949 (PMC11592448; doi:10.3390/e26110949)
Supplement: Supplementary file 1 [file entropy-26-00949-s001.zip]

Archive with 37 entries (35 files):
- application.bib
- Definitions/
- Definitions/chicago2.bst
- Definitions/entropy-logo.eps
- Definitions/journalnames.tex
- Definitions/logo-ccby.eps
- Definitions/logo-mdpi-eps-converted-to.pdf
- Definitions/logo-mdpi.eps
- Definitions/logo-orcid.pdf
- Definitions/logo-updates-eps-converted-to.pdf
- Definitions/logo-updates.eps
- Definitions/mdpi.bst
- Definitions/mdpi.cls
- Figures/
- Figures/compExp.png
- Figures/compINotTDTD.png
- Figures/ExProb.png
- Figures/Gauscopula.png
- Figures/GSLR3and14.png
- Figures/Gumbelpdf.png
- Figures/Kurowicka SI Fig1.png
- Figures/Kurowicka SI Fig2.png
- Figures/marginsWD.png
- Figures/matrixplot.png
- Figures/PW012100SLRProbDis.jpg
- Figures/Rew2Picture1.jpg
- Figures/SLRExcProbDis.pdf
- Figures/SLRExcProbDis_alt weightings.jpg
- Figures/violinnewSLR.png
- Supplementary Materials.aux
- Supplementary Materials.bbl
- Supplementary Materials.blg
- Supplementary Materials.log
- Supplementary Materials.out
- Supplementary Materials.pdf
- Supplementary Materials.synctex.gz
- Supplementary Materials.tex
