# Supplementary material for: Foundational Aspects for Incorporating Dependencies in Copula-Based Bayesian Networks Using Structured Expert Judgments, Exemplified by the Ice Sheet–Sea Level Rise Elicitation
Source: Entropy (Basel). 2024 Nov 5;26(11):949. doi: 10.3390/e26110949 (PMC11592448; doi:10.3390/e26110949)
Supplement: Supplementary file 1 [file entropy-26-00949-s001.zip › application.bib]

@Article{bauer_pair-copula_2016,
  author =	 {Bauer, Alexander and Czado, Claudia},
  title =	 {Pair-{Copula} {Bayesian} {Networks}},
  journal =	 {Journal of Computational and Graphical Statistics},
  year =	 2016,
  volume =	 25,
  pages =	 {1248--1271}
}

@Article{bauer_pair-copula_2012,
  author =	 {Bauer, Alexander and Czado, Claudia and Klein, Thomas},
  title =	 {Pair-copula constructions for non-{Gaussian} {DAG} models},
  journal =	 {Canadian Journal of Statistics},
  year =	 2012,
  volume =	 40,
  pages =	 {86--109}
}

@Article{Kurowicka_CookeBN2004,
  author =	 {Kurowicka, Dorota and Cooke, Roger},
  title =	 {Distribution-free continuous Bayesian belief nets},
  journal =	 {Modern Statistical and Mathematical Methods in Reliability},
  year =	 2005,
  volume =	10 ,
  pages =	 {309-322}
}

@Article{Heckerman_1995,
  author =	 {Heckerman, D. and Geiger, D. and Chickering, D.M.},
  title =	 {Learning Bayesian Networks: The Combination of Knowledge and Statistical Data},
  journal =	 {Machine Learning},
  year =	 1995,
  volume =	20 ,
  pages =	 {197-243}
}


@Article{hanea_hybrid_2006,
  author =	 {Hanea, A. M. and Kurowicka, D. and Cooke, R. M.},
  title =	 {Hybrid Method for Quantifying and Analyzing Bayesian Belief Nets},
  journal =	 {Quality and Reliability Engineering International},
  year =	 2006,
  volume =	22 ,
  pages =	 {709--729}
}

@Article{werner2017expert,
  author =	 {Werner, Christoph and Bedford, Tim and Cooke, Roger M and Hanea, Anca M and Morales-Napoles, Oswaldo},
  title =	 {Expert judgement for dependence in probabilistic modelling: A systematic literature review and future research directions},
  journal =	 {European Journal of Operational Research},
  year =	 2006,
  volume =	258 ,
  pages =	 {801--819}
}

@Article{rennert2022,
  author =	 {Rennert,Kevin and  Errickson, Frank and  Prest,Brian and Rennels, Lisa and Newell, Richard and   Pizer, William and  Kingdon,Cora and Wingenroth,Jordan and  Cooke, Roger and    Parthum,Bryan and  Smith,David and  Cromar,Kevin and   Diaz,Delavane and   Moore,Frances and  Müller, Ulrich and  Plevin,Richard and  Raftery,Adrian and   Ševčíková, Hana and   Sheets, Hannah and   Stock, James and  Tan, Tammy and  Watson,  Mark and  Wong, Tony and  Anthoff,David    
              },
  title =	 {Comprehensive Evidence Implies a Higher Social Cost of CO2},
  journal =	 {Nature},
  year =	 2022,
  volume =	610 ,
  pages =	 {687--692}
}

@Book{koller_probabilistic_2009,
  author =	 {Koller, Daphne and Friedman, Nir},
  title =	 {Probabilistic graphical models: principles and techniques},
  publisher =	 {MIT Press},
  year =	 2009,
  address =	 {Cambridge, MA},
}

@Book{joe_multivariate_1997,
  author =	 {Joe, Harry},
  title =	 {Multivariate {Models} and {Multivariate} {Dependence} {Concepts}},
  publisher =	 {Chapman and Hall,CRC},
  year =	 1997,
  address =	 {USA},
}

@Book{joe2014dependence,
  author =	 {Joe, Harry},
  title =	 {Dependence modeling with copulas},
  publisher =	 {CRC Press},
  year =	 2014,
  address =	 {USA},
}

@Book{lauritzen1996graphical,
  author =	 {Lauritzen, Steffen L},
  title =	 {Graphical models},
  publisher =	 {Clarendon Press},
  year =	 1996,
}

@Book{pearl1988probabilistic,
  author =	 {Pearl, Judea},
  title =	 {Probabilistic Reasoning in Intelligent Systems: Networks of Plausible Inference},
  publisher =	 {Morgan Kaufmann Publishers Inc.},
  year =	 1988,
  address =	 {San Francisco, CA, USA},
}

@Book{lauritzen_handbook2018,
  author =	 {Maathuis, Marloes and Drton, Mathias and Lauritzen, Steffen and Wainwright, Martin},
  editor =	 { },
  title =	 {Handbook of Graphical Models},
  publisher =	 {CRC Press, Inc.},
  year =	 2018,
  address =	 {USA},
}
@Book{Jensen,
author = {Jensen, F. V. and Nielsen, T. D.},
title = {Bayesian Networks and Decision Graphs},
publisher = {Springer},
year = 2007,
}

@book{Nelsen,
author = {Nelsen, Roger B.},
title = {An Introduction to Copulas},
publisher = {Springer Publishing Company, Incorporated},
year = 2010,

}

@Book{UncertaintyBook,
author = {Kurowicka, Dorota and Cooke, Roger},
title = {Uncertainty Analysis With High Dimensional Dependence Modelling},
publisher = {John Wiley \& Sons},
year = 2006
}


@Manual{VineCopula,
    title = {VineCopula: Statistical Inference of Vine Copulas},
    author = {Thomas Nagler and Ulf Schepsmeier and Jakob Stoeber and Eike Christian Brechmann and Benedikt Graeler and Tobias Erhardt},
    year = {2023},
    note = {R package version 2.4.5},
    url = {https://CRAN.R-project.org/package=VineCopula},
}

@article{scutari2017bayesian,
  title={Bayesian Network Constraint-Based Structure Learning Algorithms: Parallel and Optimized Implementations in the bnlearn R Package},
  author={Scutari, Marco},
  journal={Journal of Statistical Software},
  volume={77},
  pages={1--20},
  year={2017}
}

@article{K2,
title={Improving Bayesian Network Structure Learning
with Mutual Information-Based Node Ordering
in the K2 Algorithm},
  author={Xue-Wen, Chen and Gopalakrishna, Anantha and Xiaotong, Lin},
  journal={IEEE Transactions on Knowledge and Data Engineering },
  volume={20},
  pages={1--13},
  year={2008}
}


@article{VineCopulaTimeSeries,
title={Stationary vine copula models for multivariate time series},
  author={Nagler, Thomas and  Krüger, Daniel and Min, Aleksey},
  journal={Journal of Econometrics},
  volume={227},
  pages={305--324},
  year={2022}
}


@article{Bamber2019,
  title={Ice sheet contributions to future sea level rise from structured expert judgement},
  author={Bamber, J. L. and Oppenheimer, M. and Kopp, R. E. and  Aspinall, W.P. and Cooke, Roger M.},
  journal={PNAS},
  year={2019},
 doi={10.5523/bris.23k1jbtan6sjv2huakf63cqgav}
}

@article{bamber2016commentary,
  title={A commentary on “how to interpret expert judgment assessments of twenty-first century sea-level rise” by Hylke de Vries and Roderik SW van de Wal},
  author={Bamber, Jonathan and Aspinall, Willy  and Cooke, Roger},
  journal={Climatic Change},
  volume={137},
  number={3},
  pages={321--328},
  year={2016},
  publisher={Springer}
}

@article{colson2017cross,
  title={Cross validation for the classical model of structured expert judgment},
  author={Colson, Abigail R and Cooke, Roger M},
  journal={Reliability Engineering \& System Safety},
  volume={163},
  pages={109--120},
  year={2017},
  publisher={Elsevier}
}

@Book{CookeEJ,
  author =	 {Cooke, Roger },
  title =	 {Experts in Uncertainty},
  publisher =	 {Oxford University Press},
  year =	 1991
}


@article{Cooke2013,
title = {Uncertainty Analysis Comes to Integrated Assessment Models for Climate Change…and Conversely}, 
author= {Cooke, Roger},
 journal={Climatic Change},
  volume={117},
  number={3},
  pages={467--479},
  year={2013}
}


@article{cooke2021expert,
  title={Expert forecasting with and without uncertainty quantification and weighting: What do the data say?},
  author={Cooke, Roger M. and Marti, Deniz and Mazzuchi, Thomas},
  journal={International Journal of Forecasting},
  volume={37},
  number={1},
  pages={378--387},
  year={2021},
  publisher={Elsevier}
}

@article{cooke2018probabilistic,
  title={Probabilistic reasoning about measurements of equilibrium climate sensitivity: combining disparate lines of evidence},
  author={Cooke, Roger M and Wielicki, Bruce},
  journal={Climatic change},
  volume={151},
  number={3},
  pages={541--554},
  year={2018},
  publisher={Springer}
}


@article{cooke2014validating,
  title={Validating expert judgment with the classical model},
  author={Cooke, Roger M},
  journal={Experts and consensus in social science},
  pages={191--212},
  year={2014},
  publisher={Springer}
}

@incollection{cooke2018vldcm,
title={Validation in the Classical Model},
author={Cooke, Roger M},
booktitle={Elicitation; The Science and Art of Structuring Judgement},
editors={Luis C. Dias, Alec Morton, John Quigley},
pages={37--59},
year={2018},
publisher={Springer}
}

@article{cramer2022evaluation,
  title={Evaluation of individual and ensemble probabilistic forecasts of COVID-19 mortality in the United States},
  author={Cramer, Estee Y and Ray, Evan L and Lopez, Velma K and Bracher, Johannes and Brennen, Andrea and Castro Rivadeneira, Alvaro J and Gerding, Aaron and Gneiting, Tilmann and House, Katie H and Huang, Yuxin and others},
  journal={Proceedings of the National Academy of Sciences},
  volume={119},
  number={15},
  pages={e2113561119},
  year={2022},
  publisher={National Acad Sciences}
}

@inproceedings{de1937prevision,
  title={La pr{\'e}vision: ses lois logiques, ses sources subjectives},
  author={De Finetti, Bruno},
  booktitle={Annales de l'institut Henri Poincar{\'e}},
  volume={7},
  number={1},
  pages={1--68},
  year={1937}
}

@article{degroot1983comparison,
  title={The comparison and evaluation of forecasters},
  author={DeGroot, Morris H and Fienberg, Stephen E},
  journal={Journal of the Royal Statistical Society: Series D (The Statistician)},
  volume={32},
  number={1-2},
  pages={12--22},
  year={1983},
  publisher={Wiley Online Library}
}

@article{gneiting2007strictly,
  title={Strictly proper scoring rules, prediction, and estimation},
  author={Gneiting, Tilmann and Raftery, Adrian E},
  journal={Journal of the American statistical Association},
  volume={102},
  number={477},
  pages={359--378},
  year={2007},
  publisher={Taylor \& Francis}
}

@article{gneiting2007jrss,
  title={Probabilistic forecasts, calibration and sharpness},
  author={Gneiting, Tilmann and Balabdaoui, Fadoua  and Raftery, Adrian E},
  journal={J. R. Statist. Soc. B  Part 2},
  volume={69},
   pages={243--368},
  year={2007},
  publisher={Royal Statistical Society}
}

@book{Elidan,
  title={Copula Bayesian networks},
  author={Elidan, G.},
  year={2010},
  publisher={In Advances in neural information processing systems},
pages={559–567},
}

@article{Hanea2007,
  title={Non-parametric Bayesian networks: Improving theory and reviewing applications},
  author={Hanea, A., Napoles, O. and Ababei, D.},
   year={2007},
  journal={Reliability  Engineering and System Safety},
  volume={144},
  pages={265-284},
}

@article{lichtendahl2013better,
  title={Is it better to average probabilities or quantiles?},
  author={Lichtendahl Jr, Kenneth C and Grushka-Cockayne, Yael and Winkler, Robert L},
  journal={Management Science},
  volume={59},
  number={7},
  pages={1594--1611},
  year={2013},
  publisher={INFORMS}
}

@article{murphy1977value,
  title={The value of climatological, categorical and probabilistic forecasts in the cost-loss ratio situation},
  author={Murphy, Allan H},
  journal={Monthly Weather Review},
  volume={105},
  number={7},
  pages={803--816},
  year={1977}
}

@article{rougier2013second,
  title={Second-order exchangeability analysis for multimodel ensembles},
  author={Rougier, Jonathan and Goldstein, Michael and House, Leanna},
  journal={Journal of the American Statistical Association},
  volume={108},
  number={503},
  pages={852--863},
  year={2013},
  publisher={Taylor \& Francis}
}

@article{shuford1966admissible,
  title={Admissible probability measurement procedures},
  author={Shuford, Emir H and Albert, Arthur and Edward Massengill, H},
  journal={Psychometrika},
  volume={31},
  number={2},
  pages={125--145},
  year={1966},
  publisher={Springer}
}

@article{morley2018measures,
  title={Measures of model performance based on the log accuracy ratio},
  author={Morley, Steven Karl and Brito, Thiago Vasconcelos and Welling, Daniel T},
  journal={Space Weather},
  volume={16},
  number={1},
  pages={69--88},
  year={2018},
  publisher={Wiley Online Library}
}

@article{flandoli2011comparison,
  title={Comparison of a new expert elicitation model with the Classical Model, equal weights and single experts, using a cross-validation technique},
  author={Flandoli, Franco and Giorgi, Enrico and Aspinall, William P and Neri, Augusto},
  journal={Reliability Engineering \& System Safety},
  volume={96},
  number={10},
  pages={1292--1310},
  year={2011},
  publisher={Elsevier}
}

@article{borchers2022package,
  title={Package ‘pracma’},
  author={Borchers, Hans W and Borchers, Maintainer Hans W},
  journal={accessed on},
  volume={4},
  year={2022}
}

@book{billingsley2013convergence,
  title={Convergence of probability measures},
  author={Billingsley, Patrick},
  year={2013},
  publisher={John Wiley \& Sons}
}

@article{hanea2021depth,
  title={An in-depth perspective on the classical model},
  author={Hanea, Anca M. and Nane, Gabriela F.},
  journal={Expert Judgement in Risk and Decision Analysis},
  pages={225--256},
  year={2021},
  publisher={Springer}
}


@article{IPCC2023,
author = {Lee, H. and Romero, J.R.},
title = {Climate Change 2023: Synthesis Report. Contribution of Working Groups I, II and III to the Sixth Assessment Report of the Intergovernmental Panel on Climate Change},
journal = {IPCC, Geneva, Switzerland},
pages={35--115},
year = {2023},
}


@article{IPCC2013,
author={ Church, John A. and   Clark ,Peter U. },
title = {Sea Level Change. Climate Change 2013: The Physical Science Basis. Contribution of Working Group I to the Fifth Assessment Report of the Intergovernmental Panel on Climate Change},
journal = {Cambridge University Press, Cambridge, United Kingdom and New York, NY, USA},
pages={ 1137–1216},
year = {2013},
}

@article{Ceppi_et_al_2017,
author= {Ceppi, P., and Gregory, J.},
title = {Climate sensitivity: What is it, and why is it important?}, 
journal = {Grantham Institute, Imperial College London},
year = {2017}
}
