# Supplementary material for: Foundational Aspects for Incorporating Dependencies in Copula-Based Bayesian Networks Using Structured Expert Judgments, Exemplified by the Ice Sheet–Sea Level Rise Elicitation
Source: Entropy (Basel). 2024 Nov 5;26(11):949. doi: 10.3390/e26110949 (PMC11592448; doi:10.3390/e26110949)
Supplement: Supplementary file 1 [file entropy-26-00949-s001.zip › Supplementary Materials.aux]

\relax 
\providecommand*\new@tpo@label[2]{}
\providecommand\hyper@newdestlabel[2]{}
\providecommand\HyperFirstAtBeginDocument{\AtBeginDocument}
\HyperFirstAtBeginDocument{\ifx\hyper@anchor\@undefined
\global\let\oldnewlabel\newlabel
\gdef\newlabel#1#2{\newlabelxx{#1}#2}
\gdef\newlabelxx#1#2#3#4#5#6{\oldnewlabel{#1}{{#2}{#3}}}
\AtEndDocument{\ifx\hyper@anchor\@undefined
\let\newlabel\oldnewlabel
\fi}
\fi}
\global\let\hyper@last\relax 
\gdef\HyperFirstAtBeginDocument#1{#1}
\providecommand\HyField@AuxAddToFields[1]{}
\providecommand\HyField@AuxAddToCoFields[2]{}
\bibstyle{Definitions/mdpi}
\citation{Bamber2019}
\citation{Bamber2019}
\citation{Bamber2019}
\newmarginnote{note.1.1}{{1}{10945661sp}}
\@writefile{lof}{\contentsline {figure}{\numberline {S1}{\ignorespaces Sea level rise (SLR) exceedance probability chart: Bamber et al.\cite  {Bamber2019} vine results are shown as grey bars, and exceedance probabilities obtained from our updated PCBN analysis are shown as red bars.\relax }}{1}{figure.caption.1}\protected@file@percent }
\providecommand*\caption@xref[2]{\@setref\relax\@undefined{#1}}
\newlabel{Fig:Kurowicka SI Fig1}{{S1}{1}{Sea level rise (SLR) exceedance probability chart: Bamber et al.\cite {Bamber2019} vine results are shown as grey bars, and exceedance probabilities obtained from our updated PCBN analysis are shown as red bars.\relax }{figure.caption.1}{}}
\newlabel{Fig:Kurowicka SI Fig1@cref}{{[figure][1][]S1}{[1][1][]1}}
\citation{Bamber2019}
\bibdata{application}
\bibcite{Bamber2019}{{1}{2019}{{Bamber et~al.}}{{Bamber, Oppenheimer, Kopp, Aspinall, and Cooke}}}
\@writefile{lof}{\contentsline {figure}{\numberline {S2}{\ignorespaces This chart shows SLR exceedance probabilities for four modelling cases: PW\_PCBN (red bars) is our updated Pair Copula Bayesian Network analysis ; PW\_vine (grey bars) were the equivalent exceedance probabilities for the original Bamber et al. (2019) vine analysis; PW\_no dependence (blue bars) show SLR exceedance probabilities assuming ice sheet processes all act independently (see main text); EW\_no dependence (yellow bars) represent SLR exceedance probabilities using an equal weights combination of expert judgements with the assumption ice sheet processes act independently.\relax }}{2}{figure.caption.2}\protected@file@percent }
\newlabel{Fig:Kurowicka SI Fig2}{{S2}{2}{This chart shows SLR exceedance probabilities for four modelling cases: PW\_PCBN (red bars) is our updated Pair Copula Bayesian Network analysis ; PW\_vine (grey bars) were the equivalent exceedance probabilities for the original Bamber et al. (2019) vine analysis; PW\_no dependence (blue bars) show SLR exceedance probabilities assuming ice sheet processes all act independently (see main text); EW\_no dependence (yellow bars) represent SLR exceedance probabilities using an equal weights combination of expert judgements with the assumption ice sheet processes act independently.\relax }{figure.caption.2}{}}
\newlabel{Fig:Kurowicka SI Fig2@cref}{{[figure][2][]S2}{[1][2][]2}}
\@writefile{toc}{\contentsline {section}{\numberline {1}References}{2}{section.1}\protected@file@percent }
\newlabel{LastPage}{{}{2}{}{page.2}{}}
\xdef\lastpage@lastpage{2}
\xdef\lastpage@lastpageHy{2}
\gdef \@abspage@last{2}
