# Supplementary material for: Foundational Aspects for Incorporating Dependencies in Copula-Based Bayesian Networks Using Structured Expert Judgments, Exemplified by the Ice Sheet–Sea Level Rise Elicitation
Source: Entropy (Basel). 2024 Nov 5;26(11):949. doi: 10.3390/e26110949 (PMC11592448; doi:10.3390/e26110949)
Supplement: Supplementary file 1 [file entropy-26-00949-s001.zip › Supplementary Materials.bbl]

\begin{thebibliography}{999}

\bibitem[Bamber et~al.(2019)Bamber, Oppenheimer, Kopp, Aspinall, and
  Cooke]{Bamber2019}
Bamber, J.L.; Oppenheimer, M.; Kopp, R.E.; Aspinall, W.; Cooke, R.M.
\newblock Ice sheet contributions to future sea level rise from structured
  expert judgement.
\newblock {\em PNAS} {\bf 2019}.
\newblock {\url{https://doi.org/10.5523/bris.23k1jbtan6sjv2huakf63cqgav}}.

\end{thebibliography}
