# Supplementary material for: Foundational Aspects for Incorporating Dependencies in Copula-Based Bayesian Networks Using Structured Expert Judgments, Exemplified by the Ice Sheet–Sea Level Rise Elicitation
Source: Entropy (Basel). 2024 Nov 5;26(11):949. doi: 10.3390/e26110949 (PMC11592448; doi:10.3390/e26110949)
Supplement: Supplementary file 1 [file entropy-26-00949-s001.zip › Supplementary Materials.blg]

This is BibTeX, Version 0.99d (TeX Live 2023)
Capacity: max_strings=200000, hash_size=200000, hash_prime=170003
The top-level auxiliary file: Supplementary Materials.aux
The style file: Definitions/mdpi.bst
Database file #1: application.bib
You've used 1 entry,
            2887 wiz_defined-function locations,
            564 strings with 4121 characters,
and the built_in function-call counts, 421 in all, are:
= -- 30
> -- 37
< -- 0
+ -- 16
- -- 10
* -- 36
:= -- 78
add.period$ -- 4
call.type$ -- 1
change.case$ -- 1
chr.to.int$ -- 1
cite$ -- 1
duplicate$ -- 18
empty$ -- 25
format.name$ -- 12
if$ -- 81
int.to.chr$ -- 1
int.to.str$ -- 1
missing$ -- 1
newline$ -- 9
num.names$ -- 3
pop$ -- 13
preamble$ -- 0
purify$ -- 1
quote$ -- 0
skip$ -- 12
stack$ -- 0
substring$ -- 2
swap$ -- 3
text.length$ -- 0
text.prefix$ -- 0
top$ -- 0
type$ -- 7
warning$ -- 0
while$ -- 2
width$ -- 0
write$ -- 15
